# Supplementary material for: Phylogeny and taxonomy of three new Ctenomyces (Arthrodermataceae, Onygenales) species from China
Source: MycoKeys. 2019 Feb 20;(47):1–16. doi: 10.3897/mycokeys.47.30740 (PMC6393398; doi:10.3897/mycokeys.47.30740)
Supplement: XML Treatment for Ctenomyces albus [file mycokeys.47.30740-treatment1.xml]

<!DOCTYPE tp:taxon-treatment
  PUBLIC "-//TaxonX//DTD Taxonomic Treatment Publishing DTD v0 20100105//EN" "tax-treatment-NSO.dtd">
<tp:taxon-treatment xmlns:tp="http://www.plazi.org/taxpub"><tp:treatment-meta><kwd-group><label>Taxon classification</label><kwd><named-content xmlns:xlink="http://www.w3.org/1999/xlink" content-type="kingdom">Fungi</named-content></kwd><kwd><named-content xmlns:xlink="http://www.w3.org/1999/xlink" content-type="order">Onygenales</named-content></kwd><kwd><named-content xmlns:xlink="http://www.w3.org/1999/xlink" content-type="family">Arthrodermataceae</named-content></kwd></kwd-group><mixed-citation publication-type="journal"><person-group><name><surname>Zhang</surname><given-names>Zhi-Yuan</given-names></name><name><surname>Han</surname><given-names>Yan-Feng</given-names></name><name><surname>Chen</surname><given-names>Wan-Hao</given-names></name><name><surname>Liang</surname><given-names>Zong-Qi</given-names></name></person-group><article-title>Phylogeny and taxonomy of three new <italic><tp:taxon-name><tp:taxon-name-part taxon-name-part-type="genus" reg="Ctenomyces">Ctenomyces</tp:taxon-name-part></tp:taxon-name></italic> (<tp:taxon-name><tp:taxon-name-part taxon-name-part-type="family">Arthrodermataceae</tp:taxon-name-part></tp:taxon-name>, <tp:taxon-name><tp:taxon-name-part taxon-name-part-type="order">Onygenales</tp:taxon-name-part></tp:taxon-name>) species from China</article-title><source>MycoKeys</source><day>20</day><month>2</month><year>2019</year><volume>2019</volume><issue>47</issue><fpage>1</fpage><lpage>16</lpage><pub-id pub-id-type="doi">10.3897/mycokeys.47.30740</pub-id></mixed-citation></tp:treatment-meta><tp:nomenclature><tp:taxon-name>
            <tp:taxon-name-part taxon-name-part-type="genus" reg="Ctenomyces">Ctenomyces</tp:taxon-name-part>
            <tp:taxon-name-part taxon-name-part-type="species" reg="albus">albus</tp:taxon-name-part>
            <object-id xmlns:xlink="http://www.w3.org/1999/xlink" content-type="mycobank" xlink:type="simple">827872</object-id>
          </tp:taxon-name><tp:taxon-authority>Y.F. Han, Z.Q. Liang &amp; Z.Y. Zhang</tp:taxon-authority><tp:taxon-status xmlns:xlink="http://www.w3.org/1999/xlink" xlink:type="simple">sp. nov.</tp:taxon-status><xref ref-type="fig" rid="F3">Figure 3</xref></tp:nomenclature><tp:treatment-sec sec-type="Holotype" id="SECID0EMQBG"><title>Holotype.</title><p>CHINA, Guizhou Province, on soil, Sept. 2016, Z.Y. Zhang (<abbrev xmlns:xlink="http://www.w3.org/1999/xlink" content-type="institution" xlink:title="Mycological Herbarium of the Institute of Microbiology, Chinese Academy of Sciences, Beijing, China" id="ABBRID0ESQBG" xlink:type="simple">HMAS</abbrev> 255389, holotype, ex-type culture <named-content xmlns:xlink="http://www.w3.org/1999/xlink" content-type="dwc:institutional_code" xlink:type="simple">CGMCC</named-content> 3.19232).</p></tp:treatment-sec><tp:treatment-sec sec-type="Paratypes" id="SECID0E3QBG"><title>Paratypes.</title><p>CHINA, Guizhou Province, on soil, Sept. 2016, Z.Y. Zhang, dried cultures <abbrev xmlns:xlink="http://www.w3.org/1999/xlink" content-type="institution" xlink:title="Mycological Herbarium of the Institute of Microbiology, Chinese Academy of Sciences, Beijing, China" id="ABBRID0ECRBG" xlink:type="simple">HMAS</abbrev> 255442 and <abbrev xmlns:xlink="http://www.w3.org/1999/xlink" content-type="institution" xlink:title="Mycological Herbarium of the Institute of Microbiology, Chinese Academy of Sciences, Beijing, China" id="ABBRID0EHRBG" xlink:type="simple">HMAS</abbrev> 255443, isolates <named-content xmlns:xlink="http://www.w3.org/1999/xlink" content-type="dwc:institutional_code" xlink:type="simple">CGMCC</named-content> 3.18631 (<abbrev xmlns:xlink="http://www.w3.org/1999/xlink" content-type="institution" xlink:title="Institute of Fungus Resources, Guizhou University" id="ABBRID0ERRBG" xlink:type="simple">GZUIFR</abbrev>-QL17.11) and <named-content xmlns:xlink="http://www.w3.org/1999/xlink" content-type="dwc:institutional_code" xlink:type="simple">CGMCC</named-content> 3.18632 (<abbrev xmlns:xlink="http://www.w3.org/1999/xlink" content-type="institution" xlink:title="Institute of Fungus Resources, Guizhou University" id="ABBRID0E2RBG" xlink:type="simple">GZUIFR</abbrev>-QL17.12).</p></tp:treatment-sec><tp:treatment-sec sec-type="etymology" id="SECID0EASBG"><title>Etymology.</title><p>Referring to the white colony.</p><fig id="F3" position="float" orientation="portrait"><label>Figure 3.</label><caption><p><italic><tp:taxon-name><tp:taxon-name-part taxon-name-part-type="genus" reg="Ctenomyces">Ctenomyces</tp:taxon-name-part><tp:taxon-name-part taxon-name-part-type="species" reg="albus">albus</tp:taxon-name-part></tp:taxon-name></italic> (from ex-holotype strain <named-content xmlns:xlink="http://www.w3.org/1999/xlink" content-type="dwc:institutional_code" xlink:type="simple">CGMCC</named-content> 3.19232). <bold>A–C</bold> Conidiogenous structures and conidia <bold>D, E</bold> Intercalary conidia <bold>F, G</bold> Colony on PDA at day 14. Scale bars: 10 µm (<bold>A–E</bold>); 10 mm (<bold>F, G</bold>).</p></caption><graphic xmlns:xlink="http://www.w3.org/1999/xlink" xlink:href="mycokeys-47-001-g003.jpg" position="float" orientation="portrait" xlink:type="simple" id="oo_266193.jpg"/></fig></tp:treatment-sec><tp:treatment-sec sec-type="description" id="SECID0EMTBG"><title>Description.</title><p>Aerial hyphae hyaline, smooth, septate, branched, 1.1–2.4 μm wide; racquet hyphae absent. Terminal and lateral conidia borne on hyphae, short protrusions, side branches or an ampulliform swelling. Conidia solitary or in series of up to 2–3 conidia connected by short and slim hypha, ellipsoid, smooth- or rough-walled, verrucose, 12.8–18.6 × 10.8–14.7 μm (<italic>x</italic>‒ = 15.4 × 12.5 μm, n=15). Intercalary conidia present, subglobose or ellipsoidal, smooth- or rough-walled, 13.1–16.9 × 11.2–14.4 μm (<italic>x</italic>‒ = 14.5 × 12.6 μm, n=15).</p></tp:treatment-sec><tp:treatment-sec sec-type="description" id="SECID0EWTBG"><title>Culture characteristics.</title><p>Colonies on PDA growing in the dark reaching 32 mm diam. in 14 d at 25 °C, white, short fluffy to powdery, appearing some annulations, rounded, margin regular and defined. Reverse yellowish.</p></tp:treatment-sec><tp:treatment-sec sec-type="notes" id="SECID0E2TBG"><title>Notes.</title><p><italic><tp:taxon-name><tp:taxon-name-part taxon-name-part-type="genus" reg="Ctenomyces">Ctenomyces</tp:taxon-name-part><tp:taxon-name-part taxon-name-part-type="species" reg="albus">albus</tp:taxon-name-part></tp:taxon-name></italic> is distinct from other species as it is the only species with intercalary conidia in the genus. In addition, our <abbrev xmlns:xlink="http://www.w3.org/1999/xlink" xlink:title="internal transcribed spacer" id="ABBRID0EMUBG" xlink:type="simple">ITS</abbrev> and polygenic phylogeny showed that three isolates of <italic><tp:taxon-name><tp:taxon-name-part taxon-name-part-type="genus" reg="Ctenomyces">C.</tp:taxon-name-part><tp:taxon-name-part taxon-name-part-type="species" reg="albus">albus</tp:taxon-name-part></tp:taxon-name></italic> were in a clade sister to <italic><tp:taxon-name><tp:taxon-name-part taxon-name-part-type="genus" reg="Ctenomyces">C.</tp:taxon-name-part><tp:taxon-name-part taxon-name-part-type="species" reg="serratus">serratus</tp:taxon-name-part></tp:taxon-name></italic> (Figures <xref ref-type="fig" rid="F1">1</xref>, <xref ref-type="fig" rid="F2">2</xref>) and clearly separate from other species. Following <xref ref-type="bibr" rid="B10">Jeewon and Hyde’s (2016)</xref> guidelines on new species delimitation, there were 37 bp (base pair) differences amongst 508 nucleotides <abbrev xmlns:xlink="http://www.w3.org/1999/xlink" xlink:title="internal transcribed spacer" id="ABBRID0ESVBG" xlink:type="simple">ITS</abbrev> sequences between the isolate <named-content xmlns:xlink="http://www.w3.org/1999/xlink" content-type="dwc:institutional_code" xlink:type="simple">CGMCC</named-content> 3.19232 and <italic><tp:taxon-name><tp:taxon-name-part taxon-name-part-type="genus" reg="Ctenomyces">C.</tp:taxon-name-part><tp:taxon-name-part taxon-name-part-type="species" reg="serratus">serratus</tp:taxon-name-part></tp:taxon-name></italic><named-content xmlns:xlink="http://www.w3.org/1999/xlink" content-type="dwc:institutional_code" xlink:type="simple">CBS</named-content> 187.61 (only <abbrev xmlns:xlink="http://www.w3.org/1999/xlink" xlink:title="internal transcribed spacer" id="ABBRID0ELWBG" xlink:type="simple">ITS</abbrev> sequence data are available, <abbrev xmlns:xlink="http://www.w3.org/1999/xlink" xlink:title="elongation factor 1-alpha" id="ABBRID0EPWBG" xlink:type="simple">EF1A</abbrev> and <abbrev xmlns:xlink="http://www.w3.org/1999/xlink" xlink:title="RNA polymerase II largest subunit 2" id="ABBRID0ETWBG" xlink:type="simple">RPB2</abbrev> are lacking), which also supports them as distinct different species. Therefore, we introduce <italic><tp:taxon-name><tp:taxon-name-part taxon-name-part-type="genus" reg="Ctenomyces">C.</tp:taxon-name-part><tp:taxon-name-part taxon-name-part-type="species" reg="albus">albus</tp:taxon-name-part></tp:taxon-name></italic> sp. nov. in this study.</p></tp:treatment-sec><tp:treatment-sec><!--Section generated to contain objects referenced in tp:taxon-treatment.--><fig id="F1" position="float" orientation="portrait"><label>Figure 1.</label><caption><p>Phylogenetic tree of <tp:taxon-name><tp:taxon-name-part taxon-name-part-type="family">Arthrodermataceae</tp:taxon-name-part></tp:taxon-name> based on the <abbrev xmlns:xlink="http://www.w3.org/1999/xlink" xlink:title="internal transcribed spacer" id="ABBRID0E1MAE" xlink:type="simple">ITS</abbrev> dataset and <italic><tp:taxon-name><tp:taxon-name-part taxon-name-part-type="genus" reg="Myceliophthora">Myceliophthora</tp:taxon-name-part><tp:taxon-name-part taxon-name-part-type="species" reg="lutea">lutea</tp:taxon-name-part></tp:taxon-name></italic> (<named-content xmlns:xlink="http://www.w3.org/1999/xlink" content-type="dwc:institutional_code" xlink:type="simple">CBS</named-content> 145.77 and <named-content xmlns:xlink="http://www.w3.org/1999/xlink" content-type="dwc:institutional_code" xlink:type="simple">MUCL</named-content> 10070) as the outgroup taxon. Numbers at nodes are Bayesian posterior probabilities (left, BPP ≥0.75) and maximum likelihood bootstrap values (right, BS ≥70%).</p></caption><graphic xmlns:xlink="http://www.w3.org/1999/xlink" xlink:href="mycokeys-47-001-g001.jpg" position="float" orientation="portrait" xlink:type="simple" id="oo_266190.jpg"/></fig><fig id="F2" position="float" orientation="portrait"><label>Figure 2.</label><caption><p>Phylogenetic tree of <italic><tp:taxon-name><tp:taxon-name-part taxon-name-part-type="genus" reg="Ctenomyces">Ctenomyces</tp:taxon-name-part></tp:taxon-name></italic> based on the <abbrev xmlns:xlink="http://www.w3.org/1999/xlink" xlink:title="internal transcribed spacer" id="ABBRID0EGRAE" xlink:type="simple">ITS</abbrev>+<abbrev xmlns:xlink="http://www.w3.org/1999/xlink" xlink:title="elongation factor 1-alpha" id="ABBRID0EKRAE" xlink:type="simple">EF1A</abbrev>+<abbrev xmlns:xlink="http://www.w3.org/1999/xlink" xlink:title="RNA polymerase II largest subunit 2" id="ABBRID0EORAE" xlink:type="simple">RPB2</abbrev> dataset and <italic><tp:taxon-name><tp:taxon-name-part taxon-name-part-type="genus" reg="Myceliophthora">Myceliophthora</tp:taxon-name-part><tp:taxon-name-part taxon-name-part-type="species" reg="lutea">lutea</tp:taxon-name-part></tp:taxon-name></italic> (<named-content xmlns:xlink="http://www.w3.org/1999/xlink" content-type="dwc:institutional_code" xlink:type="simple">CBS</named-content> 145.77 and <named-content xmlns:xlink="http://www.w3.org/1999/xlink" content-type="dwc:institutional_code" xlink:type="simple">MUCL</named-content> 10070) as the outgroup taxon. Numbers at nodes are Bayesian posterior probabilities (left, BPP ≥0.9) and maximum likelihood bootstrap values (right, ≥95%).</p></caption><graphic xmlns:xlink="http://www.w3.org/1999/xlink" xlink:href="mycokeys-47-001-g002.jpg" position="float" orientation="portrait" xlink:type="simple" id="oo_266191.jpg"/></fig></tp:treatment-sec><ref-list><ref id="B10"><mixed-citation xmlns:xlink="http://www.w3.org/1999/xlink" xlink:type="simple"><person-group><name name-style="western"><surname>Jeewon</surname><given-names>R</given-names></name><name name-style="western"><surname>Hyde</surname><given-names>KD</given-names></name></person-group> (<year>2016</year>) <article-title>Establishing species boundaries and new taxa among fungi: recommendations to resolve taxonomic ambiguities.</article-title><source>Mycosphere</source><volume>7</volume>: <fpage>1669</fpage>–<lpage>1699</lpage>. <ext-link xlink:type="simple" ext-link-type="doi" xlink:href="10.5943/mycosphere/7/11/4">https://doi.org/10.5943/mycosphere/7/11/4</ext-link></mixed-citation></ref></ref-list></tp:taxon-treatment>
