# Supplementary material for: Phylogeny and taxonomy of three new Ctenomyces (Arthrodermataceae, Onygenales) species from China
Source: MycoKeys. 2019 Feb 20;(47):1–16. doi: 10.3897/mycokeys.47.30740 (PMC6393398; doi:10.3897/mycokeys.47.30740)
Supplement: XML Treatment for Ctenomyces obovatus [file mycokeys.47.30740-treatment2.xml]

<!DOCTYPE tp:taxon-treatment
  PUBLIC "-//TaxonX//DTD Taxonomic Treatment Publishing DTD v0 20100105//EN" "tax-treatment-NSO.dtd">
<tp:taxon-treatment xmlns:tp="http://www.plazi.org/taxpub"><tp:treatment-meta><kwd-group><label>Taxon classification</label><kwd><named-content xmlns:xlink="http://www.w3.org/1999/xlink" content-type="kingdom">Fungi</named-content></kwd><kwd><named-content xmlns:xlink="http://www.w3.org/1999/xlink" content-type="order">Onygenales</named-content></kwd><kwd><named-content xmlns:xlink="http://www.w3.org/1999/xlink" content-type="family">Arthrodermataceae</named-content></kwd></kwd-group><mixed-citation publication-type="journal"><person-group><name><surname>Zhang</surname><given-names>Zhi-Yuan</given-names></name><name><surname>Han</surname><given-names>Yan-Feng</given-names></name><name><surname>Chen</surname><given-names>Wan-Hao</given-names></name><name><surname>Liang</surname><given-names>Zong-Qi</given-names></name></person-group><article-title>Phylogeny and taxonomy of three new <italic><tp:taxon-name><tp:taxon-name-part taxon-name-part-type="genus" reg="Ctenomyces">Ctenomyces</tp:taxon-name-part></tp:taxon-name></italic> (<tp:taxon-name><tp:taxon-name-part taxon-name-part-type="family">Arthrodermataceae</tp:taxon-name-part></tp:taxon-name>, <tp:taxon-name><tp:taxon-name-part taxon-name-part-type="order">Onygenales</tp:taxon-name-part></tp:taxon-name>) species from China</article-title><source>MycoKeys</source><day>20</day><month>2</month><year>2019</year><volume>2019</volume><issue>47</issue><fpage>1</fpage><lpage>16</lpage><pub-id pub-id-type="doi">10.3897/mycokeys.47.30740</pub-id></mixed-citation></tp:treatment-meta><tp:nomenclature><tp:taxon-name>
            <tp:taxon-name-part taxon-name-part-type="genus" reg="Ctenomyces">Ctenomyces</tp:taxon-name-part>
            <tp:taxon-name-part taxon-name-part-type="species" reg="obovatus">obovatus</tp:taxon-name-part>
            <object-id xmlns:xlink="http://www.w3.org/1999/xlink" content-type="mycobank" xlink:type="simple">827869</object-id>
          </tp:taxon-name><tp:taxon-authority>Y.F. Han, Z.Q. Liang &amp; Z.Y. Zhang</tp:taxon-authority><tp:taxon-status xmlns:xlink="http://www.w3.org/1999/xlink" xlink:type="simple">sp. nov.</tp:taxon-status><xref ref-type="fig" rid="F4">Figure 4</xref></tp:nomenclature><tp:treatment-sec sec-type="Holotype" id="SECID0EPYBG"><title>Holotype.</title><p>CHINA, Shanxi Province, on soil, Nov. 2017, Z.Y. Zhang (<abbrev xmlns:xlink="http://www.w3.org/1999/xlink" content-type="institution" xlink:title="Mycological Herbarium of the Institute of Microbiology, Chinese Academy of Sciences, Beijing, China" id="ABBRID0EVYBG" xlink:type="simple">HMAS</abbrev> 255446, holotype, ex-type culture <named-content xmlns:xlink="http://www.w3.org/1999/xlink" content-type="dwc:institutional_code" xlink:type="simple">CGMCC</named-content> 3.19225).</p></tp:treatment-sec><tp:treatment-sec sec-type="Paratypes" id="SECID0E6YBG"><title>Paratypes.</title><p>CHINA, Shanxi Province, on soil, Nov. 2017, Z.Y. Zhang, dried cultures <abbrev xmlns:xlink="http://www.w3.org/1999/xlink" content-type="institution" xlink:title="Mycological Herbarium of the Institute of Microbiology, Chinese Academy of Sciences, Beijing, China" id="ABBRID0EFZBG" xlink:type="simple">HMAS</abbrev> 255447 and <abbrev xmlns:xlink="http://www.w3.org/1999/xlink" content-type="institution" xlink:title="Mycological Herbarium of the Institute of Microbiology, Chinese Academy of Sciences, Beijing, China" id="ABBRID0EKZBG" xlink:type="simple">HMAS</abbrev> 255448, isolates <named-content xmlns:xlink="http://www.w3.org/1999/xlink" content-type="dwc:institutional_code" xlink:type="simple">CGMCC</named-content> 3.19226 (<abbrev xmlns:xlink="http://www.w3.org/1999/xlink" content-type="institution" xlink:title="Institute of Fungus Resources, Guizhou University" id="ABBRID0EUZBG" xlink:type="simple">GZUIFR</abbrev>-L15021) and <named-content xmlns:xlink="http://www.w3.org/1999/xlink" content-type="dwc:institutional_code" xlink:type="simple">CGMCC</named-content> 3.19227 (<abbrev xmlns:xlink="http://www.w3.org/1999/xlink" content-type="institution" xlink:title="Institute of Fungus Resources, Guizhou University" id="ABBRID0E5ZBG" xlink:type="simple">GZUIFR</abbrev>-L15023).</p></tp:treatment-sec><tp:treatment-sec sec-type="etymology" id="SECID0ED1BG"><title>Etymology.</title><p>Referring to the obovoid conidia.</p><fig id="F4" position="float" orientation="portrait"><label>Figure 4.</label><caption><p><italic><tp:taxon-name><tp:taxon-name-part taxon-name-part-type="genus" reg="Ctenomyces">Ctenomyces</tp:taxon-name-part><tp:taxon-name-part taxon-name-part-type="species" reg="obovatus">obovatus</tp:taxon-name-part></tp:taxon-name></italic> (from ex-holotype strain <named-content xmlns:xlink="http://www.w3.org/1999/xlink" content-type="dwc:institutional_code" xlink:type="simple">CGMCC</named-content> 3.19225). <bold>A–D</bold> Conidiogenous structures and conidia <bold>E, F</bold> Colony on PDA at day 14. Scale bars: 10 µm (<bold>A–D</bold>); 10 mm (<bold>E, F</bold>).</p></caption><graphic xmlns:xlink="http://www.w3.org/1999/xlink" xlink:href="mycokeys-47-001-g004.jpg" position="float" orientation="portrait" xlink:type="simple" id="oo_266194.jpg"/></fig></tp:treatment-sec><tp:treatment-sec sec-type="description" id="SECID0EN2BG"><title>Description.</title><p>Aerial hyphae hyaline, smooth, septate, abundant branched, 1.2–2.4 μm wide; racquet hyphae absent. Terminal and lateral conidia borne on hyphae, short protrusions, side branches or an ampulliform swelling. Conidia solitary or in series of up to 2 conidia, ellipsoidal, obovoid, smooth- or rough-walled, verrucose, spinate, 10.3–17.3 × 9.7–10.5 μm (<italic>x</italic>‒ = 14.5 × 10 μm, n=15). Intercalary conidia absent.</p></tp:treatment-sec><tp:treatment-sec sec-type="description" id="SECID0EV2BG"><title>Culture characteristics.</title><p>Colonies on PDA growing in the dark reaching 14–15 mm diam. in 14 d at 25 °C, yellowish, white in the margin; fluffy; rounded, margin regular. Reverse brown.</p></tp:treatment-sec><tp:treatment-sec sec-type="notes" id="SECID0E12BG"><title>Notes.</title><p><italic><tp:taxon-name><tp:taxon-name-part taxon-name-part-type="genus" reg="Ctenomyces">Ctenomyces</tp:taxon-name-part><tp:taxon-name-part taxon-name-part-type="species" reg="obovatus">obovatus</tp:taxon-name-part></tp:taxon-name></italic> resembles <italic><tp:taxon-name><tp:taxon-name-part taxon-name-part-type="genus" reg="Ctenomyces">C.</tp:taxon-name-part><tp:taxon-name-part taxon-name-part-type="species" reg="vellereus">vellereus</tp:taxon-name-part></tp:taxon-name></italic> in conidia size and conidiogenous cells. However, <italic><tp:taxon-name><tp:taxon-name-part taxon-name-part-type="genus" reg="Ctenomyces">C.</tp:taxon-name-part><tp:taxon-name-part taxon-name-part-type="species" reg="obovatus">obovatus</tp:taxon-name-part></tp:taxon-name></italic> is the only species that produces obovoid conidia in this genus. Furthermore, our <abbrev xmlns:xlink="http://www.w3.org/1999/xlink" xlink:title="internal transcribed spacer" id="ABBRID0EB4BG" xlink:type="simple">ITS</abbrev> and multigene phylogeny shows that three isolates of <italic><tp:taxon-name><tp:taxon-name-part taxon-name-part-type="genus" reg="Ctenomyces">C.</tp:taxon-name-part><tp:taxon-name-part taxon-name-part-type="species" reg="obovatus">obovatus</tp:taxon-name-part></tp:taxon-name></italic> formed a single clade separate from other species (Figure <xref ref-type="fig" rid="F1">1</xref>), which indicates that <italic><tp:taxon-name><tp:taxon-name-part taxon-name-part-type="genus" reg="Ctenomyces">C.</tp:taxon-name-part><tp:taxon-name-part taxon-name-part-type="species" reg="obovatus">obovatus</tp:taxon-name-part></tp:taxon-name></italic> is a new species.</p></tp:treatment-sec><tp:treatment-sec><!--Section generated to contain objects referenced in tp:taxon-treatment.--><fig id="F1" position="float" orientation="portrait"><label>Figure 1.</label><caption><p>Phylogenetic tree of <tp:taxon-name><tp:taxon-name-part taxon-name-part-type="family">Arthrodermataceae</tp:taxon-name-part></tp:taxon-name> based on the <abbrev xmlns:xlink="http://www.w3.org/1999/xlink" xlink:title="internal transcribed spacer" id="ABBRID0E1MAE" xlink:type="simple">ITS</abbrev> dataset and <italic><tp:taxon-name><tp:taxon-name-part taxon-name-part-type="genus" reg="Myceliophthora">Myceliophthora</tp:taxon-name-part><tp:taxon-name-part taxon-name-part-type="species" reg="lutea">lutea</tp:taxon-name-part></tp:taxon-name></italic> (<named-content xmlns:xlink="http://www.w3.org/1999/xlink" content-type="dwc:institutional_code" xlink:type="simple">CBS</named-content> 145.77 and <named-content xmlns:xlink="http://www.w3.org/1999/xlink" content-type="dwc:institutional_code" xlink:type="simple">MUCL</named-content> 10070) as the outgroup taxon. Numbers at nodes are Bayesian posterior probabilities (left, BPP ≥0.75) and maximum likelihood bootstrap values (right, BS ≥70%).</p></caption><graphic xmlns:xlink="http://www.w3.org/1999/xlink" xlink:href="mycokeys-47-001-g001.jpg" position="float" orientation="portrait" xlink:type="simple" id="oo_266190.jpg"/></fig></tp:treatment-sec></tp:taxon-treatment>
