# Supplementary material for: Phylogeny and taxonomy of three new Ctenomyces (Arthrodermataceae, Onygenales) species from China
Source: MycoKeys. 2019 Feb 20;(47):1–16. doi: 10.3897/mycokeys.47.30740 (PMC6393398; doi:10.3897/mycokeys.47.30740)
Supplement: XML Treatment for Ctenomyces serratus [file mycokeys.47.30740-treatment4.xml]

<!DOCTYPE tp:taxon-treatment
  PUBLIC "-//TaxonX//DTD Taxonomic Treatment Publishing DTD v0 20100105//EN" "tax-treatment-NSO.dtd">
<tp:taxon-treatment xmlns:tp="http://www.plazi.org/taxpub"><tp:treatment-meta><kwd-group><label>Taxon classification</label><kwd><named-content xmlns:xlink="http://www.w3.org/1999/xlink" content-type="kingdom">Fungi</named-content></kwd><kwd><named-content xmlns:xlink="http://www.w3.org/1999/xlink" content-type="order">Onygenales</named-content></kwd><kwd><named-content xmlns:xlink="http://www.w3.org/1999/xlink" content-type="family">Arthrodermataceae</named-content></kwd></kwd-group><mixed-citation publication-type="journal"><person-group><name><surname>Zhang</surname><given-names>Zhi-Yuan</given-names></name><name><surname>Han</surname><given-names>Yan-Feng</given-names></name><name><surname>Chen</surname><given-names>Wan-Hao</given-names></name><name><surname>Liang</surname><given-names>Zong-Qi</given-names></name></person-group><article-title>Phylogeny and taxonomy of three new <italic><tp:taxon-name><tp:taxon-name-part taxon-name-part-type="genus" reg="Ctenomyces">Ctenomyces</tp:taxon-name-part></tp:taxon-name></italic> (<tp:taxon-name><tp:taxon-name-part taxon-name-part-type="family">Arthrodermataceae</tp:taxon-name-part></tp:taxon-name>, <tp:taxon-name><tp:taxon-name-part taxon-name-part-type="order">Onygenales</tp:taxon-name-part></tp:taxon-name>) species from China</article-title><source>MycoKeys</source><day>20</day><month>2</month><year>2019</year><volume>2019</volume><issue>47</issue><fpage>1</fpage><lpage>16</lpage><pub-id pub-id-type="doi">10.3897/mycokeys.47.30740</pub-id></mixed-citation></tp:treatment-meta><tp:nomenclature><tp:taxon-name>
            <tp:taxon-name-part taxon-name-part-type="genus" reg="Ctenomyces">Ctenomyces</tp:taxon-name-part>
            <tp:taxon-name-part taxon-name-part-type="species" reg="serratus">serratus</tp:taxon-name-part>
            <object-id xmlns:xlink="http://www.w3.org/1999/xlink" content-type="mycobank" xlink:type="simple">827871</object-id>
          </tp:taxon-name><tp:taxon-authority>Eidam, in Beitrag zur Kenntnis der Gymnoasceen, Beiträge zur Biologie der Pflanzen 3: 267–305 (1880)</tp:taxon-authority><xref ref-type="fig" rid="F6">Figure 6</xref></tp:nomenclature><tp:treatment-sec sec-type="description" id="SECID0E5FAI"><title>Description.</title><p>Aerial hyphae hyaline, smooth, septate, branched, 0.9–3.3 μm wide; racquet hyphae absent. Terminal and lateral conidia borne on hyphae, short protrusions, side branches or an ampulliform swelling; ampulliform swelling solitary or 2 in series. Conidia solitary or in series of up to 2–3 conidia connected by short and slim hypha, mostly ellipsoidal, sometimes subglobose; smooth- or rough-walled, verrucose, spinate, 11.5–21.9 × 8–15.2 μm (<italic>x</italic>‒ = 18.5 × 13.2 μm, n=15). Intercalary conidia absent.</p></tp:treatment-sec><tp:treatment-sec sec-type="description" id="SECID0EGGAI"><title>Culture characteristics.</title><p>Colonies on PDA growing in the dark reaching 30 mm diam. in 14 d at 25 °C, brown, white in the margin, floccose at the centre, short fluffy in other part, appearing obvious annulation; rounded, margin regular and defined. Reverse yellowish.</p></tp:treatment-sec><tp:treatment-sec sec-type="material" id="SECID0ELGAI"><title>Specimens examined.</title><p>CHINA, Guizhou Province, on soil, Sept. 2016, Z.Y. Zhang, dried cultures <abbrev xmlns:xlink="http://www.w3.org/1999/xlink" content-type="institution" xlink:title="Mycological Herbarium of the Institute of Microbiology, Chinese Academy of Sciences, Beijing, China" id="ABBRID0ERGAI" xlink:type="simple">HMAS</abbrev> 255390, <abbrev xmlns:xlink="http://www.w3.org/1999/xlink" content-type="institution" xlink:title="Mycological Herbarium of the Institute of Microbiology, Chinese Academy of Sciences, Beijing, China" id="ABBRID0EWGAI" xlink:type="simple">HMAS</abbrev> 255444 and <abbrev xmlns:xlink="http://www.w3.org/1999/xlink" content-type="institution" xlink:title="Mycological Herbarium of the Institute of Microbiology, Chinese Academy of Sciences, Beijing, China" id="ABBRID0E2GAI" xlink:type="simple">HMAS</abbrev> 255445, isolates <named-content xmlns:xlink="http://www.w3.org/1999/xlink" content-type="dwc:institutional_code" xlink:type="simple">CGMCC</named-content> 3.18622 (<abbrev xmlns:xlink="http://www.w3.org/1999/xlink" content-type="institution" xlink:title="Institute of Fungus Resources, Guizhou University" id="ABBRID0EFHAI" xlink:type="simple">GZUIFR</abbrev>-S37.1), <named-content xmlns:xlink="http://www.w3.org/1999/xlink" content-type="dwc:institutional_code" xlink:type="simple">CGMCC</named-content> 3.18623 (<abbrev xmlns:xlink="http://www.w3.org/1999/xlink" content-type="institution" xlink:title="Institute of Fungus Resources, Guizhou University" id="ABBRID0EPHAI" xlink:type="simple">GZUIFR</abbrev>-S37.2) and <named-content xmlns:xlink="http://www.w3.org/1999/xlink" content-type="dwc:institutional_code" xlink:type="simple">CGMCC</named-content> 3.18624 (<abbrev xmlns:xlink="http://www.w3.org/1999/xlink" content-type="institution" xlink:title="Institute of Fungus Resources, Guizhou University" id="ABBRID0EZHAI" xlink:type="simple">GZUIFR</abbrev>-S37.3).</p></tp:treatment-sec><tp:treatment-sec sec-type="distribution" id="SECID0E5HAI"><title>Known distribution.</title><p>Currently known from Australia, England, India, Argentina, Germany (<italic>sensu</italic><xref ref-type="bibr" rid="B15">Oorschot 1980</xref>) and China (this study).</p><fig id="F6" position="float" orientation="portrait"><label>Figure 6.</label><caption><p><italic><tp:taxon-name><tp:taxon-name-part taxon-name-part-type="genus" reg="Ctenomyces">Ctenomyces</tp:taxon-name-part><tp:taxon-name-part taxon-name-part-type="species" reg="serratus">serratus</tp:taxon-name-part></tp:taxon-name></italic> (from strain <named-content xmlns:xlink="http://www.w3.org/1999/xlink" content-type="dwc:institutional_code" xlink:type="simple">CGMCC</named-content> 3.18622) <bold>A–E</bold> Conidiogenous structures and conidia <bold>F, G</bold> Colony on PDA at day 14. Scale bars: 10 µm (<bold>A–E</bold>); 10 mm (<bold>F, G</bold>).</p></caption><graphic xmlns:xlink="http://www.w3.org/1999/xlink" xlink:href="mycokeys-47-001-g006.jpg" position="float" orientation="portrait" xlink:type="simple" id="oo_266196.jpg"/></fig></tp:treatment-sec><tp:treatment-sec sec-type="notes" id="SECID0EPJAI"><title>Notes.</title><p>The Australian collection of <italic><tp:taxon-name><tp:taxon-name-part taxon-name-part-type="genus" reg="Ctenomyces">C.</tp:taxon-name-part><tp:taxon-name-part taxon-name-part-type="species" reg="serratus">serratus</tp:taxon-name-part></tp:taxon-name></italic> (<named-content xmlns:xlink="http://www.w3.org/1999/xlink" content-type="dwc:institutional_code" xlink:type="simple">CBS</named-content> 187.61) lacks racquet hyphae, conidia occur occasionally on short protrusions and usually 1–2 are borne on ampulliform swellings, solitary or in series of up to 3 conidia separated by short, narrow hyphal segments, initially subhyaline, thin- and smooth-walled, soon becoming reddish-brown, verrucose and thick-walled, ellipsoid, 5–23 × 3.5–12 µm, mature conidia usually 12–23 × 10.5–12 µm, with narrow basal scars (approx. 1 µm) (<italic>sensu</italic><xref ref-type="bibr" rid="B15">Oorschot 1980</xref>). The characteristic features data from the China collections matched rather well with the original description of <italic><tp:taxon-name><tp:taxon-name-part taxon-name-part-type="genus" reg="Ctenomyces">C.</tp:taxon-name-part><tp:taxon-name-part taxon-name-part-type="species" reg="serratus">serratus</tp:taxon-name-part></tp:taxon-name></italic> reported from Australia. Phylogenetically, our isolates <named-content xmlns:xlink="http://www.w3.org/1999/xlink" content-type="dwc:institutional_code" xlink:type="simple">CGMCC</named-content> 3.18622, <named-content xmlns:xlink="http://www.w3.org/1999/xlink" content-type="dwc:institutional_code" xlink:type="simple">CGMCC</named-content> 3.18623 and <named-content xmlns:xlink="http://www.w3.org/1999/xlink" content-type="dwc:institutional_code" xlink:type="simple">CGMCC</named-content> 3.18624 shared a close relationship with <italic><tp:taxon-name><tp:taxon-name-part taxon-name-part-type="genus" reg="Ctenomyces">C.</tp:taxon-name-part><tp:taxon-name-part taxon-name-part-type="species" reg="serratus">serratus</tp:taxon-name-part></tp:taxon-name></italic> (Figures <xref ref-type="fig" rid="F1">1</xref>, <xref ref-type="fig" rid="F2">2</xref>). Therefore, the isolates <named-content xmlns:xlink="http://www.w3.org/1999/xlink" content-type="dwc:institutional_code" xlink:type="simple">CGMCC</named-content> 3.18622, <named-content xmlns:xlink="http://www.w3.org/1999/xlink" content-type="dwc:institutional_code" xlink:type="simple">CGMCC</named-content> 3.18623 and <named-content xmlns:xlink="http://www.w3.org/1999/xlink" content-type="dwc:institutional_code" xlink:type="simple">CGMCC</named-content> 3.18624 were identified as <italic><tp:taxon-name><tp:taxon-name-part taxon-name-part-type="genus" reg="Ctenomyces">C.</tp:taxon-name-part><tp:taxon-name-part taxon-name-part-type="species" reg="serratus">serratus</tp:taxon-name-part></tp:taxon-name></italic> which was new to China.</p></tp:treatment-sec><tp:treatment-sec><!--Section generated to contain objects referenced in tp:taxon-treatment.--><fig id="F1" position="float" orientation="portrait"><label>Figure 1.</label><caption><p>Phylogenetic tree of <tp:taxon-name><tp:taxon-name-part taxon-name-part-type="family">Arthrodermataceae</tp:taxon-name-part></tp:taxon-name> based on the <abbrev xmlns:xlink="http://www.w3.org/1999/xlink" xlink:title="internal transcribed spacer" id="ABBRID0E1MAE" xlink:type="simple">ITS</abbrev> dataset and <italic><tp:taxon-name><tp:taxon-name-part taxon-name-part-type="genus" reg="Myceliophthora">Myceliophthora</tp:taxon-name-part><tp:taxon-name-part taxon-name-part-type="species" reg="lutea">lutea</tp:taxon-name-part></tp:taxon-name></italic> (<named-content xmlns:xlink="http://www.w3.org/1999/xlink" content-type="dwc:institutional_code" xlink:type="simple">CBS</named-content> 145.77 and <named-content xmlns:xlink="http://www.w3.org/1999/xlink" content-type="dwc:institutional_code" xlink:type="simple">MUCL</named-content> 10070) as the outgroup taxon. Numbers at nodes are Bayesian posterior probabilities (left, BPP ≥0.75) and maximum likelihood bootstrap values (right, BS ≥70%).</p></caption><graphic xmlns:xlink="http://www.w3.org/1999/xlink" xlink:href="mycokeys-47-001-g001.jpg" position="float" orientation="portrait" xlink:type="simple" id="oo_266190.jpg"/></fig><fig id="F2" position="float" orientation="portrait"><label>Figure 2.</label><caption><p>Phylogenetic tree of <italic><tp:taxon-name><tp:taxon-name-part taxon-name-part-type="genus" reg="Ctenomyces">Ctenomyces</tp:taxon-name-part></tp:taxon-name></italic> based on the <abbrev xmlns:xlink="http://www.w3.org/1999/xlink" xlink:title="internal transcribed spacer" id="ABBRID0EGRAE" xlink:type="simple">ITS</abbrev>+<abbrev xmlns:xlink="http://www.w3.org/1999/xlink" xlink:title="elongation factor 1-alpha" id="ABBRID0EKRAE" xlink:type="simple">EF1A</abbrev>+<abbrev xmlns:xlink="http://www.w3.org/1999/xlink" xlink:title="RNA polymerase II largest subunit 2" id="ABBRID0EORAE" xlink:type="simple">RPB2</abbrev> dataset and <italic><tp:taxon-name><tp:taxon-name-part taxon-name-part-type="genus" reg="Myceliophthora">Myceliophthora</tp:taxon-name-part><tp:taxon-name-part taxon-name-part-type="species" reg="lutea">lutea</tp:taxon-name-part></tp:taxon-name></italic> (<named-content xmlns:xlink="http://www.w3.org/1999/xlink" content-type="dwc:institutional_code" xlink:type="simple">CBS</named-content> 145.77 and <named-content xmlns:xlink="http://www.w3.org/1999/xlink" content-type="dwc:institutional_code" xlink:type="simple">MUCL</named-content> 10070) as the outgroup taxon. Numbers at nodes are Bayesian posterior probabilities (left, BPP ≥0.9) and maximum likelihood bootstrap values (right, ≥95%).</p></caption><graphic xmlns:xlink="http://www.w3.org/1999/xlink" xlink:href="mycokeys-47-001-g002.jpg" position="float" orientation="portrait" xlink:type="simple" id="oo_266191.jpg"/></fig></tp:treatment-sec><ref-list><ref id="B15"><mixed-citation xmlns:xlink="http://www.w3.org/1999/xlink" xlink:type="simple"><person-group><name name-style="western"><surname>Oorschot</surname><given-names>CAN van</given-names></name></person-group> (<year>1980</year>) <article-title>A revision of <italic><tp:taxon-name><tp:taxon-name-part taxon-name-part-type="genus">Chrysosporium</tp:taxon-name-part></tp:taxon-name></italic> and allied genera.</article-title><source>Studies in Mycology</source><volume>20</volume>: <fpage>1</fpage>–<lpage>89</lpage>.</mixed-citation></ref></ref-list></tp:taxon-treatment>
